# Supplementary material for: A toolbox of machine learning software to support microbiome analysis
Source: Front Microbiol. 2023 Nov 22;14:1250806. doi: 10.3389/fmicb.2023.1250806 (PMC10704913; doi:10.3389/fmicb.2023.1250806)
Supplement: Supplementary file 1 [file Data_Sheet_1.ZIP]

Archive with 4 entries (3 files):
- Toolbox-ML-software-main/
- Toolbox-ML-software-main/LICENSE
- Toolbox-ML-software-main/README.md
- Toolbox-ML-software-main/Supplemntary_final.html
