# Supplementary material for: A toolbox of machine learning software to support microbiome analysis
Source: Front Microbiol. 2023 Nov 22;14:1250806. doi: 10.3389/fmicb.2023.1250806 (PMC10704913; doi:10.3389/fmicb.2023.1250806)
Supplement: Supplementary file 2 [file Table_1.XLSX]

## Sheet: Sheet1
	Name	Developers	Classifiers	Function	Applicability	Github	Source code	Link	DOI	Characteristics	Last Version	code	task	cited	date	year	Type of tool	Public/Commercial tool
1	MetAML	Pasolli et al., 2016	SVM, RF, LASSO, Elastic Net	Detection of microbiome-phenotype associations to predict disease from metagenomic data	This tool can be applied and was exclusively developed within the context of what is indicated in the "Function" column	https://github.com/SegataLab/metaml	https://github.com/SegataLab/metaml	https://github.com/SegataLab/metaml	https://doi.org/10.1371/journal.pcbi.1004977	Assessment of the accuracy of each model and its usability in the general population by cross-validation and cross-study analysis.	1.0.0 (March 2016)	python	[]	460	2016-07-01	2016	Repository	Public software
2	PopPhy-CNN	Reiman et al., 2020	Convolutional neural networks	Classification of liver cirrhosis, type 2 diabetes and obesity datasets	This tool can be applied and was exclusively developed within the context of what is indicated in the "Function" column	https://github.com/YDaiLab/PopPhy-CNN	https://github.com/YDaiLab/PopPhy-CNN	https://github.com/YDaiLab/PopPhy-CNN	https://doi.org/10.1109/jbhi.2020.2993761	Use of phylogenetic trees and use of an algorithm to select the most important features of the first convolutional layer.	1.0.0 (October 2020)	python, tensorflow	['class', 'feature', 'network']	45	2020-10-01	2020	Repository	Public software
3	Met2Img	Nguyen et al., 2019	Convolutional neural networks, Fill-up, t-SNE	Classification of liver cirrhosis, IBD and obesity datasets	This tool can be applied and was exclusively developed within the context of what is indicated in the "Function" column	https://pypi.org/project/deepmg/	-	https://pypi.org/project/deepmg/	https://doi.org/10.1109/RIVF.2019.8713670	Increased accuracy compared to MetAML for the above diseases by transforming each sample into an image made up of coloured pixels representing microbes and their abundance.	1.0.33 (August 2022)	python, tensorflow	['class', 'network']	15	2019-05-13	2019	Library	Public software
4	MetaPheno	LaPierre et al., 2019	k-mer based feature extraction, SVM, RF, autoencoders, etc.	Classification of type 2 diabetes and obesity datasets trying to avoid overfitting	This tool can be applied and was exclusively developed within the context of what is indicated in the "Function" column	https://github.com/nlapier2/metapheno	https://github.com/nlapier2/metapheno	https://github.com/nlapier2/metapheno	https://doi.org/10.1016/j.ymeth.2019.03.003	Use of k-mer feature extraction from shotgun metagenomic datasets, as well as UA models (SVM, RF, autoencoders, DNN). Results not too good; need for further research.	1.0.0 (February 2019)	python	['class', 'feature']	93	2019-08-15	2019	Repository	Public software
5	DeepMicro	Oh & Zhang, 2020	Autoencoders and classification algorithms (SVM, RF, MLP)	Feature extraction from metagenomic datasets	This tool can be applied and was exclusively developed within the context of what is indicated in the "Function" column	https://github.com/minoh0201/DeepMicro	https://github.com/minoh0201/DeepMicro	https://github.com/minoh0201/DeepMicro	https://doi.org/10.1038/s41598-020-63159-5	Use of 4 autoencoders (shallow, deep, variational, convolutional) to reduce dimensionality. Better results than MetAML for colorectal cancer.	1.0.0 (April 2020)	python, tensorflow	['class', 'feature']	90	2020-12-01	2020	Repository	Public software
6	Dotur	Schloss et al., 2005	Hierarchical clustering	Assignation of sequences to OTUs by using either the furthest, average or nearest neighbor algorithm for each distance level	This tool can be applied and was exclusively developed within the context of what is indicated in the "Function" column	http://github.com/mothur/DOTUR	http://github.com/mothur/DOTUR	http://github.com/mothur/DOTUR	https://doi.org/10.1128/AEM.71.3.1501-1506.2005	It uses the frequency at which each OTU is observed to construct rarefaction and collectors curves for various measures of richness and diversity. DOTUR assigns sequences to OTUs rapidly and reliably based on the genetic distances between sequences and identified previous inconsistencies and errors in assigning sequences to OTUs. DOTUR calculates various diversity indices and richness estimators …	1.0.0 (March 2005)	c++	['cluster']	2841	2005-03-01	2005	Repository	Public software
7	Mothur	Schloss et al., 2009	Hierarchical clustering	mothur can be used to trim, screen, and align sequences, as well as calculate distances, assign sequences to operational taxonomic units and describe the alpha/beta-diversity of different samples	This tool can be applied and was exclusively developed within the context of what is indicated in the "Function" column	https://github.com/mothur/mothur	https://github.com/mothur/mothur	https://github.com/mothur/mothur	https://doi.org/10.1128/aem.01541-09	mothur permits users with modest computing resources to analyze large datasets. It has the ability to analyze only the unique sequences in a dataset but retain information about the number of times that each sequence was observed and the use of sparse matrices that represent only distances smalled than a user-specified cutoff. mothur clusters sequences using the furthest neighbor, nearest neighbo…	1.48.0 (May 2022)	c++	['cluster', 'time']	19416	2009-12-01	2009	Repository	Public software
8	ESPRIT	Sun et al., 2009	Hierarchical clustering	ESPRIT uses the Needleman-Wunsch algorithm to optimally align each pair of sequences, by trying to address limitations related to the computational analysis of large collections of 16S ribosomal sequences	This tool can be applied and was exclusively developed within the context of what is indicated in the "Function" column	-	-	https://web.archive.org/web/20190911220259/http://www.ijbcb.org/ESPRITPIPE/php/onlinetool.php	https://doi.org/10.1093/nar/gkp285	This algorithm consists of four modules: (i) removes low-quality reads using various criteria, (ii) computes pairwise distances of reads, (iii) groups reads into OTUs at different dissimilarity levels and (iv) performs statistical inference to estimate species richness.	1.0.0 (June 2009)	php	['cluster']	326	2009-06-22	2009	Online tool	Public software
9	Swarm	Mahe et al., 2014	Single-linkage agglomerative clustering	Swarm avoids both fixed global clustering thresholds, and input-order dependency due to centroid selection. It is an exact, yet fast, clustering method that produces meaningful OTUs and reduces the influence of clustering parameters	This tool can be applied and was exclusively developed within the context of what is indicated in the "Function" column	http://github.com/torognes/swarm	http://github.com/torognes/swarm	http://github.com/torognes/swarm	https://doi.org/10.7717/peerj.593	Swarm can be defined as a fast and exact, two-phased, agglomerative, unsupervised single-linkage-clustering algorithm. Durint the growth phase, Swarm computes sequence differences between aligned pairs of amplicons to delineate OTUs, using k-mer comparisons and a new and extremely fast global pairwise alignment algorithm. During the breaking phase, Swarm uses amplicon abundance information and OT…	3.1.3 (December 2022)	c++	['link', 'cluster']	757	2014-01-01	2014	Repository	Public software
10	Uclust	Edgar, 2010	Greedy clustering	UBLAST and USEARCH are new algorithms for sequence database search that seek high-scoring local and global alignments, respectively. UCLUST is a new clustering algorithm that employs USEARCH as a subroutine to assign sequences to clusters	This tool can be applied and was exclusively developed within the context of what is indicated in the "Function" column	-	-	http://drive5.com/usearch	https://doi.org/10.1093/bioinformatics/btq461	For a given query, database sequences are sorted in order of decreasing number of words in common. When examined in this order, (i) if a hit exists in the database, it is likely to be found among the first few candidates, and (ii) the probability that a hit exists falls rapidly as the number of failed attempts increases. A search can thereby often be terminated after examining a small number of c…	11.0 (October 2010)	binary	['cluster']	19347	2010-08-12	2010	Executable tool	Commercial software
11	DNAclust	Ghodsi et al., 2011	Greedy clustering	DNACLUST is a fast clustering tool specifically designed for clustering highly-similar DNA sequences	This tool can be applied and was exclusively developed within the context of what is indicated in the "Function" column	-	https://sourceforge.net/p/dnaclust/code/HEAD/tree/	http://dnaclust.sourceforge.net	https://doi.org/10.1186/1471-2105-12-271	Given a set of sequences and a sequence similarity threshold, DNACLUST creates clusters whose radius is guaranteed not to exceed the specified threshold. Underlying DNACLUST is a greedy clustering strategy that owes its performance to novel sequence alignment and k-mer based filtering algorithms. DNACLUST produces MSAs for every cluster, allowing users to manually inspect clustering results, and …	1.0.0 (June 2011)	c++	['cluster']	233	2011-06-30	2011	Repository	Public software
12	CD-HIT	Suzek et al., 2007; Fu et al., 2012	Greedy clustering	CD-HIT was developed to cluster protein sequences to create reference databases with reduced redundancy, and then it was extended to support clustering nucleotide sequences	This tool can be applied and was exclusively developed within the context of what is indicated in the "Function" column	Home · weizhongli/cdhit Wiki (github.com)	Home · weizhongli/cdhit Wiki (github.com)	http://cd-hit.org	https://doi.org/10.1093/bioinformatics/bts565	CD-HIT is a greedy incremental algorithm that starts with the longest input sequence as the first cluster representative, and then process the remaining sequences from long to short to classify each sequence as a redundant or representative sequence based on its similarities to the existing representatives. The similarities are estimated by common word counting using word indexing and counting ta…	4.8.1 (March 2019)	c++, perl, python	['class', 'cluster']	6419	2012-12-01	2012	Repository	Public software
13	GramCluster	Russell et al., 2010	Greedy clustering	GramCluster is a fast and accurate algorithm for clustering large datasets of 16S rDNA sequences based on the inherent grammar of DNA and RNA sequences	This tool can be applied and was exclusively developed within the context of what is indicated in the "Function" column	-	-	http://bioinfo.unl.edu/gramcluster.php	https://doi.org/10.1186/1471-2105-11-601	The algorithm operates on each sequence, si , which is parsed into a suffix tree, ti , and dictionary, di , for rapid distance comparison with other sequences. Each sequence is either added to an existing cluster, cj ∈ C, or becomes the initial representative sequence in a new cluster, ck.	1.3.0 (April 2010)	c	['cluster']	49	2010-12-17	2010	Executable tool	Public software
14	UPARSE	Edgar, 2013	Greedy clustering	UPARSE constructs OTUs de novo from next-generation reads, achieving high accuracy in biological sequence recovery and improving richness estimates on mock communities	This tool can be applied and was exclusively developed within the context of what is indicated in the "Function" column	-	-	http://drive5.com/uparse	https://doi.org/10.1038/nmeth.2604	UPARSE works by quality-filtering reads, trimming them to a fixed length, optionally discarding singleton reads and then clustering the reamining reads. UPARSE does not require technology-or gene-specific parameters, algorithms or data, which makes it highly robust with respect to variations in the input data and suggests that UPARSE could be successfully applied to a wide range of marker genes a…	1.0.0 (August 2013)	binary	['cluster']	12654	2013-10-01	2013	Executable tool	Commercial software
15	OTUCLUST	Albanese et al., 2015	Greedy clustering	OTUCLUST is an open-source application specifically created to partition a set of amplicon reads into clusters of sequences within a given identity threshold	This tool can be applied and was exclusively developed within the context of what is indicated in the "Function" column	compmetagen/micca: micca - MICrobial Community Analysis (github.com)	compmetagen/micca: micca - MICrobial Community Analysis (github.com)	https://compmetagen.github.io/micca/	https://doi.org/10.1038/srep09743	In OTUCLUST, a cluster in built starting from a centroid (the representative sequence) and from the sequences which have pair-wise similarity with the representative one above the threshold. This algorithm can be divided into three steps: a) dereplication and abundance estimation, b) de novo chimera removal (optional) and c) clustering using a greedy approach, where representative sequences are s…	1.7.2 (August 2018)	python	['cluster']	237	2015-05-19	2015	Repository	Public software
16	CROP	Hao et al., 2011	Bayesian clustering	CROP specifically addresses the problems derived from OTU overestimation, computational efficiency and memory requirement. It can infer the optimal clustering results without setting a simple equal dissimilarity threshold for every cluster	This tool can be applied and was exclusively developed within the context of what is indicated in the "Function" column	http://github.com/tingchenlab/CROP	http://github.com/tingchenlab/CROP	http://github.com/tingchenlab/CROP	https://doi.org/10.1093/bioinformatics/btq725	CROP provides a clustering tool that automatically determines the best clustering result for 16S rRNA sequences at different phylogenetic levels. It is also able to manage large datasets and to overcome sequencing errors. CROP gives accurate clustering results for various types of 16S rRNA datasets.	1.0.0 (March 2011)	c++	['cluster']	290	2011-03-01	2011	Repository	Public software
17	BEBaC	Cheng et al., 2012	Stochastic search clustering	BEBaC is a taxonomy-independent method to estimate bacterial communities. It can separate closely related sequences into different OTUs and tends not to generate spurious OTUs. It generates highly accurate consensus sequences from the identified OTUs as well	This tool can be applied and was exclusively developed within the context of what is indicated in the "Function" column	-	-	https://web.archive.org/web/20170716161254/http://www.helsinki.fi/bsg/software/BEBaC	https://doi.org/10.1093/nar/gks227	BEBaC contains three modules: pregroup, crude clustering and fine clustering. During pregroup phase, highly similar reads are assigned to pregroups. Here we have seven different pregroups indicated with different colors. In the crude clustering phase, similar 3-mer count vectors are assigned into crude clusters, which resulted in three crude clusters. In the fine clustering phase, sequences in a …	1.0.0 (July 2012)	binary	['cluster']	37	2012-07-01	2012	Executable tool	Public software
18	BACDNAS	Jaaskinen et al., 2013	Bayesian clustering with the Dirichlet process prior	This method models sequences by Markov chains of fixed order	This tool can be applied and was exclusively developed within the context of what is indicated in the "Function" column	-	-	http://www.helsinki.fi/bsg/software/BACDNAS/	https://doi.org/10.1515/sagmb-2013-0031	An expectation-maximization algorithm is used for learning a partition of the Markov chains. The prior distribution for partitions is the Dirichlet process prior.	1.0.0 (November 2013)	?	['cluster']	25	2014-01-01	2014	?	Public software
19	NBC	Rosen et al., 2011	Naive Bayes	NBC is a webserver that implements the naive Bayes classifier to classify all metagenomic reads to their best taxonomic match. NBC can assign next-generation sequencing reads to their taxonomic classification and can find significant populations of genera that other classifiers may miss	This tool can be applied and was exclusively developed within the context of what is indicated in the "Function" column	-	-	https://web.archive.org/web/20190515170309/http://nbc.ece.drexel.edu/	https://doi.org/10.1093/bioinformatics/btq619	NBC assigns each read a log-likelihood score. It has two main functions: (i) the novice functionality and (ii) the expert functionality. Most users will fit into the novice category, which will enable them to upload their FASTA file of reads and obtain a file of summarized results matching each read to its most likely organism, given the training database.	1.0.0 (January 2011)	binary	['class']	243	2011-01-01	2011	Online tool	Public software
20	FCP	Parks et al., 2011	Custom Naive Bayes	It is a hybrid, rank-specific classifier based on BLAST and Naïve Bayes (NB) that has comparable accuracy and a faster running time than other existing approaches	This tool can be applied and was exclusively developed within the context of what is indicated in the "Function" column	-	-	http://kiwi.cs.dal.ca/Software/FCP	https://doi.org/10.1186/1471-2105-12-328	This classifier is shown to outperform existing composition-based, rank-flexible classifiers. It produces a high-confidence set of predictions in which classified fragments are rarely incorrect and often assigned to not just the correct lineage, but also the most appropriate taxonomic rank given the available set of reference genomes.	1.0.0 (August 2011)	?	['class', 'time']	73	2011-08-09	2011	?	Public software
21	pplacer	Matsen & Armbrust, 2010	Likelihood based phylogenetics	It is software developed to perform phylogenetic placement with linear time and memory complexity in each relevant parameter: number of reference sequences, numer of query sequences and sequence length	This tool can be applied and was exclusively developed within the context of what is indicated in the "Function" column	matsen/pplacer: Phylogenetic placement and downstream analysis (github.com)	matsen/pplacer: Phylogenetic placement and downstream analysis (github.com)	http://matsen.fredhutch.org/pplacer/	https://doi.org/10.1186/1471-2105-11-538	It is unique among phylogenetic placement software in its ability to evaluate the posterior probability of a placement on an edge, which is a statistically rigorous way of quantifying uncertainty on an edge-by-edge basis. It also enables calculation of the expected distance between placement locations for each query sequence, and it can also display both the number of placements on an edge and th…	1.1.alpha19 (December 2016)	ocalm, c, python	['time']	943	2010-01-01	2010	Repository	Public software
22	Phymm	Brady and Salzberg, 2009	Interpolated Markov Models	Phymm is a method for phylogenetically classifying short sequence fragments such as those generated by metagenomics sequencing projects	This tool can be applied and was exclusively developed within the context of what is indicated in the "Function" column	-	-	http://www.cbcb.umd.edu/software/phymm	https://doi.org/10.1038/nmeth.1358	Phymm uses interpolated Markov models to characterize variable-length oligonucleotides typical of a phylogenetic grouping. For short reads, Phymm is a dramatic improvement over previous methods, accurately classifying unknown fragments as short as 100 bp.	1.0.0 (August 2012)	perl	['class']	597	2009-08-03	2009	Repository	Public software
23	PhyloPythiaS	McHardy et al., 2007; Patil et al., 2012	Structural SVM	PhyloPhythia, as well as its successor PhyloPhytiaS, exhibits high prediction accuracy and allows a rapid analysis of datasets with several hundred mega-bases or giga-bases	This tool can be applied and was exclusively developed within the context of what is indicated in the "Function" column	-	-	https://phylopythias.bifo.helmholtz-hzi.de/index.php?phase=wait	https://doi.org/10.1371/journal.pone.0038581	PhyloPythiaS can be used in two different modes – generic and sample-specific. The generic model is suitable for the analysis of a metagenome sample, if no further information on the sample's taxonomic composition or relevant reference data are available. A sample-specific model is inferred from public sequence data combined with sequences with known taxonomic affiliation identified from the meta…	1.0.0 (June 2012)	ruby, c	[]	128	2012-06-20	2012	Online tool	Public software
24	TAC-ELM	Rasheed & Rangwala, 2012	Extreme learning machines, neural networks	It is a composition-based method (oligonucleotides and GC content) that uses a neural network-based model for metagenomic analysis.	This tool can be applied and was exclusively developed within the context of what is indicated in the "Function" column	-	https://cs.gmu.edu/~mlbio/TAC-ELM/TACELM.zip	http://cs.gmu.edu/~mlbio/TAC-ELM	https://doi.org/10.1142/S0219720012500151	It is, according to the authors, a sequence composition-based taxonomic classifier using extreme learning machines for metagenomic analysis. TAC-ELM uses the framework of extreme learning machines to quickly and accurately learn the weights for a neural network model. The input features consist of GC content and oligonucleotides.	1.0.0 (July 2012)	matlab	['network']	35	2012-10-01	2012	Repository	Public software
25	CSSS	Borozan et al., 2015	1-NN	CSSS is a classification model that exploits the complementary nature of alignment-based and alignment-free similarity measures with the aim to improve the accuracy with which DNA and protein sequences are characterized	This tool can be applied and was exclusively developed within the context of what is indicated in the "Function" column	-	-	http://collaborators.oicr.on.ca/vferretti/borozan_csss/csss.html	https://doi.org/10.1093/bioinformatics/btv006	This model rests on three assumptions: (i) that similarity measures are complementary in nature, (ii) that some sequences are better characterized with one type of similarity measure than another and (iii) that their individual values are in the range between 0 and 1.	1.0.0 (May 2015)	?	['class']	50	2015-05-01	2015	?	Public software
26	MetaDistance	Z. Liu et al., 2011	Quadratic SVM	It is a distance-based learning method for simultaneous class prediction and feature selection from multiple treatment populations on the basis of 16S rRNA sequence count data	This tool can be applied and was exclusively developed within the context of what is indicated in the "Function" column	-	-	http://metadistance.igs.umaryland.edu/Welcome.html	https://doi.org/10.1093/bioinformatics/btr547	This method simultaneously minimizes the intraclass distance and maximizes the interclass distance with many fewer estimated parameters than other methods. It is very efficient for problems with small sample sizes and unbalanced classes. MetaDistance can identify phenotype-associated taxa and perform class prediction simultaneously. It estimates a small number of parameters and is very efficient …	1.0.0 (December 2011)	matlab, r	['class', 'feature']	58	2011-12-01	2011	Library	Public software
27	MetaPhyl	Tanaseichuk et al., 2014	Multinomial logistic regression model	It is a multiclass classification method for 16S rRNA sequence (or metagenomic) samples that takes advantage of the natural structure of microbial community data encoded by a phylogenetic tree	This tool can be applied and was exclusively developed within the context of what is indicated in the "Function" column	-	http://www.cs.ucr.edu/~tanaseio/MetaPhyl_src.tar.gz	http://www.cs.ucr.edu/~tanaseio/metaphyl.htm	https://doi.org/10.1093/bioinformatics/btt700	Using the phylogenetic information leads to an improved classification accuracy compared with the state-of-the-art classification algorithms. This method takes advantage of the similarities between OTUs encoded by the phylogenetic tree. It can be applied for 16S rRNA studies, but also to classify metagenomic samples obtained by whole genome sequencing. The algorithm only requires frequencies of t…	1.0.0 (February 2014)	c++	['class', 'regression']	51	2014-02-15	2014	Executable tool	Public software
28	R-SVM	Cui & Zhang, 2013	Recursive SVM	Recursive SVM (R-SVM) is a modified support vector machine algorithm which performs feature selection while building the classifier in a multiple-step recursive manner following a given descendant ladder	This tool can be applied and was exclusively developed within the context of what is indicated in the "Function" column	-	-		https://doi.org/10.1186/1471-2164-14-641	It is an alignment-free supervised classification approach to classify metagenome samples into predefined classes with sequence signatures from NGS data. This method is powerful in classifying the classes, and can successfully reveal underlying features that distinguish the two classes.	1.0.0 (September 2013)	?	['class', 'feature']	38	2013-09-22	2013	?	Public software
29	DectICO	Ding et al., 2015	SVM	DectICO is an alignment-free supervised algorithm that dynamically selects the intrinsic correlation of oligonucleotides (ICO) set using kernel partial least squares, for classifying metagenomic samples, focusing on the beta diversity of metagenomic samples	This tool can be applied and was exclusively developed within the context of what is indicated in the "Function" column	http://github.com/dingxiao8715/DectICO/	http://github.com/dingxiao8715/DectICO/	http://github.com/dingxiao8715/DectICO/	https://doi.org/10.1186/s12859-015-0753-3	The entire workflow of DectICO contains the following steps: 1. Input: Give a set of training samples the raw sequencing reads and a predefined feature selection ladder of descending order. 2. Initialization: Set S as the entire ICO and extract the feature matrix F from the training set. Initialize k=1. 3. Recursion: Select the feature set Sk from Sk-1 by kpls and extract Fk from the training sam…	1.0.0 (October 2015)	matlab, perl	['class', 'feature']	12	2015-10-07	2015	Repository	Public software
30	MetaGene	Noguchi et al., 2006	Hidden Markov Model	MetaGene utilizes di-codon frequencies estimated by the GC content of a given sequence for gene identification tasks, which is fundamental in metagenomics projects	This tool can be applied and was exclusively developed within the context of what is indicated in the "Function" column	-	-	https://web.archive.org/web/20171219210000/http://metagene.cb.k.u-tokyo.ac.jp/metagene/download_mga.html	https://doi.org/10.1093/nar/gkl723	MetaGene can predict a whole range of prokaryotic genes based on the anonymous genomic sequences of a few hundred bases, with a sensitivity of 95% and a specificity of 90% for artificial shotgun sequences. MetaGene has two sets of codon frequency interpolations, one for bacteria and one for archaea, and automatically selects the proper set for a given sequence using the domain classification meth…	1.0.0 (October 2006)	binary	['class']	805	2006-11-01	2006	Online tool	Public software
31	MetaGeneAnnotator	Nogucki et al., 2008	Logistic Regression	MetaGeneAnnotator precisely predicts all kinds of prokaryotic genes from a single or a set of anonymous genomic sequences having a variety of lengths	This tool can be applied and was exclusively developed within the context of what is indicated in the "Function" column	-	-	https://web.archive.org/web/20171219210000/http://metagene.cb.k.u-tokyo.ac.jp/metagene/download_mga.html	https://doi.org/10.1093/dnares/dsn027	It integrates statistical models of prophage genes, in addition to those of bacterial anc archaeal genes, and also uses a self-training model from input sequences for predictions. MGA sensitively detects not only typical genes but also atypical genes, such as horizontally transferred and prophage genes in a prokaryotic genome. According to the authors, MGA achieves high prediction accuracies espe…	1.0.0 (December 2008)	binary	['regression']	658	2008-12-01	2008	?	Public software
32	MetaProdigal	Hyatt et al., 2012	Log-likelihood function on subsets of training data	MetaProdigal can identify genes in short, anonymous coding sequences with a high degree of accuracy	This tool can be applied and was exclusively developed within the context of what is indicated in the "Function" column	http://github.com/hyattpd/Prodigal	http://github.com/hyattpd/Prodigal	http://github.com/hyattpd/Prodigal	https://doi.org/10.1093/bioinformatics/bts429	MetaProdigal provides three contributions in comparison to its previous version (Prodigal): (i) the incorporation of start site information into our training files, enabling excellent recognition of translation initiation sites, particularly at longer sequence lengths, (ii) the ability to predict genes in sequences from organisms that use an alternative genetic code (Mycoplasma) and (iii) the pro…	2.6.3 (February 2016)	c	[]	468	2012-09-01	2012	Repository	Public software
33	MetaGeneMark	Zhu et al., 2010	Three-periodic Markov Chain Model	It is an algorithm for gene identification in DNA sequences derived from shotgun sequencing of microbial communities	This tool can be applied and was exclusively developed within the context of what is indicated in the "Function" column	-	-	https://web.archive.org/web/20110815231547/http://exon.gatech.edu/GeneMark/metagenome/	https://doi.org/10.1093/nar/gkq275	The authors assessed the accuracy of this gene finder using the new models on the sets of short sequences obtained by splitting known genomes into equal length fragments. The results demonstrate a higher accuracy in comparison with several other existing methods as well as with the use of original heuristic models.	1.0.0 (July 2010)	binary	[]	1305	2010-04-19	2010	Online tool	Public software
34	FragGeneScan	Rho et al., 2010	Hidden Markov Model	It is a gene prediction method which combines sequencing error models and codon usages in a hiddgen Markov model to improve the prediction of protein-coding region in short reads	This tool can be applied and was exclusively developed within the context of what is indicated in the "Function" column	gaberoo/FragGeneScan (github.com)	gaberoo/FragGeneScan (github.com)	http://omics.informatics.indiana.edu/FragGeneScan	https://doi.org/10.1093/nar/gkq747	Compared to classical microbial gene finding methods, FragGeneScan can find genes fragmented by the boundary of given input sequences such as sequencing reads. Besides, it can correct frameshifts caused by indel errors in reads, something that is very important for gene prediction from reads generated by the current NGS methods. FragGeneScan is built on a HMM which incorporates codon usage bias, …	1.31.0 (July 2018)	c, perl	['class']	772	2010-11-01	2010	Repository	Public software
35	Glimmer-MG	Kelley et al., 2012	Interpolated Markov Models	It is a metagenomics gene prediction system based on the Glimmer framework. It incorporates classification and clustering of the sequences prior to gene prediction	This tool can be applied and was exclusively developed within the context of what is indicated in the "Function" column	https://github.com/davek44/Glimmer-MG	https://github.com/davek44/Glimmer-MG	http://www.cbcb.umd.edu/software/glimmer-mg	https://doi.org/10.1093/nar/gkr1067	Glimmer-MG successfully accounts for the truncated genes so common on metagenomic sequences. Glimmer-MG first classifies the sequences using a leading phylogenetic classifier Phymm and trains models using the results. Glimmer-MG produces highly accurate predictions on whole genomes, by automatically identifying related training genomes, which boosts the accuracy of initial predictions used for re…	1.0.0 (January 2012)	c++	['class', 'cluster']	191	2012-01-01	2012	Repository	Public software
36	Orphelia	Hoff et al., 2008, 2009	Neural Network	Orphelia is a program for predicting genes in short DNA sequences. It utilizes prediction models that were created with ML techniques on the basis of a wide range of annotated genomes	This tool can be applied and was exclusively developed within the context of what is indicated in the "Function" column	-	-	https://web.archive.org/web/20210623103951/http://orphelia.gobics.de/	https://doi.org/10.1093/nar/gkp327	In a first step, Orphelia identifies all ORFs in the input sequence. By our definition, ORFs begin with a start codon (ATG, CTG, GTG, or TTG), are followed by at least 18 subsequent triplets, and end with a stop codon (TGA, TAG, or TAA). Due to the short input sequence length, we also consider incomplete ORFs of at least 60 bp input length that lack a start and/or stop codon. After extraction, al…	1.0.0 (July 2009)	java/matlab	['network']	160	2009-08-04	2009	Executable tool	Public software
37	RegMIL	Rahman & Rangwala, 2018	Random Forest	It is a Multiple Instance Learning approach to predict a clinical phenotype from metagenomic data	This tool can be applied and was exclusively developed within the context of what is indicated in the "Function" column	https://github.com/mrahma23/RegMIL	https://github.com/mrahma23/RegMIL	https://github.com/mrahma23/RegMIL	https://doi.org/10.1145/3233547.3233585	In MIL, groups or bags of data are used, so that the labels or categories of the groups are known, but not those of the data in the groups. The authors tried to predict diseases from metagenomic data by an unsupervised algorithm called Canopy clustering, in order to estimate the contribution of each read in the development of a disease by assigning a score to each one. These scores are used to tr…	1.0.0 (August 2018)	python	['class', 'cluster', 'regression', 'network']	15	2018-08-15	2018	Repository	Public software
38	mAML	Yang & Zou, 2020	Tree-based classifiers (RF, GB, etc)	It is a Machine Learning approach that can automatically generate optimized and interpretable models for personalized classification tasks based on metagenomic data in a reproducible way	This tool can be applied and was exclusively developed within the context of what is indicated in the "Function" column	https://github.com/yangfenglong/mAML1.0.git	https://github.com/yangfenglong/mAML1.0.git	http://lab.malab.cn/soft/mAML/	https://doi.org/10.1093/database/baaa050	It is a flexible and scalable web tool, which can also be applied to binary or multi-class data and is data-driven, i.e., it makes decisions based on user input. In the article presenting this tool, the authors tested this pipeline on 13 metagenomic datasets, and the models proposed by mAML performed better than other models, thus confirming the robustness of this method.	1.0.0 (June 2020)	python	['class']	19	2020-01-01	2020	Repository	Public software
39	MetaNN	Lo & Marculescu, 2019	Neural Network	It is a tool based on neural networks that tries to avoid the problems derived from the high dimensionality of metagenomic data and over-fitting, thus avoiding a decrease in the accuracy of data classification	This tool can be applied and was exclusively developed within the context of what is indicated in the "Function" column	https://github.com/ChiehLo/MetaNN	https://github.com/ChiehLo/MetaNN	https://github.com/ChiehLo/MetaNN	https://doi.org/10.1186/s12859-019-2833-2	MetaNN starts from the metagenomic data, from which it filters out those taxa that appear in less than 10% of the total samples in the dataset. Subsequently, a negative binomial distribution is used to fit the training data and the fitted distribution is sampled to generate microbial samples to augment the training set. The augmented samples, together with the training set, are used to train a ne…	1.0.0 (June 2019)	python, r	['class', 'network']	62	2019-06-20	2019	Repository	Public software
40	SIAMCAT	Wirbel et al., 2021	LASSO, Elastic Net, RF	It is a tool designed for comparative metagenomics analysis using ML, statistical modeling and advanced visualization techniques. It is software implemented in R and it is available both from Bioconductor and siamcat.embl.de. SIAMCAT consists of data normalization methods, cross-validation schemes and implementation of different ML approaches such as LASSO, Elastic Net, RF, etc.	This tool can be applied and was exclusively developed within the context of what is indicated in the "Function" column	https://github.com/zellerlab/siamcat	https://github.com/zellerlab/siamcat	https://siamcat.embl.de/	https://doi.org/10.1186/s13059-021-02306-1	These models can be trained and used to make predictions based on the provided metagenomic data, so that their performance is subsequently evaluated by means of AUROC. SIAMCAT aims, according to its authors, to allow the user to apply robust and validated ML models to their datasets, allowing the pre-processing and normalization of the datasets, based on the characteristics of the metagenomic dat…	1.5.1 (January 2020)	r	[]	113	2021-12-01	2021	Repository	Public software
41	MiMeNet	Reiman et al., 2021	Neural Network	It is a multi-layer perceptron neural network for modeling microbe-metabolite relationships and the community metabolome profile using metagenomic taxonomic or functional features obtained from a microbiome sample	This tool can be applied and was exclusively developed within the context of what is indicated in the "Function" column	https://github.com/YDaiLab/MiMeNet	https://github.com/YDaiLab/MiMeNet	https://github.com/YDaiLab/MiMeNet	https://doi.org/10.1371/journal.pcbi.1009021	The use of a neural network allows this tool to be scalable regarding the amount of metagenomic and metabolomic features in the two types of omics data. Besides, by learning metabolites simultaneously, the underlying information can be transferred to augment the learning of metabolites with similar patterns, leading to more robust predictive models. The authors tested this tool with three dataset…	1.0.0 (May 2021)	python	['feature', 'network']	31	2021-05-01	2021	Repository	Public software
42	MelonnPan	Mallick et al., 2019	Elastic net regularization	It is a computational framework to predict community metabolomes from microbial community profiles. MelonnPan infers the composite metabolome by enabling data-driven identification of an optimal set of predictive microbial features, as well as robust quantification of the prediction accuracy of the well-predicted metabolites	This tool can be applied and was exclusively developed within the context of what is indicated in the "Function" column	biobakery/melonnpan: Model-based Genomically Informed High-dimensional Predictor of Microbial Community Metabolic Profiles (github.com)	biobakery/melonnpan: Model-based Genomically Informed High-dimensional Predictor of Microbial Community Metabolic Profiles (github.com)	http://huttenhower.sph.harvard.edu/melonnpan	https://doi.org/10.1038/s41467-019-10927-1	This approach permits to reproducibly infer metabolites from communities from which only metagenomes are currently available. The authors applied MelonnPan to two independent gut metagenome datasets comprising >200 patients with Crohn disease, ulcerative colitis, and healthy control participants. The developers saw high concordance between predicted and observed community metabolic trends in >50%…	1.0.0 (July 2019)	r	['feature']	165	2019-12-01	2019	Repository	Public software
43	PRMT	Larsen et al., 2011	Metabolic networks	Predicted Relative Metabolic Turnover (PRMT) enables comparative analyses of environmental metabolomes predicted from metagenomic data	This tool can be applied and was exclusively developed within the context of what is indicated in the "Function" column	-	-		https://doi.org/10.1186/2042-5783-1-4	According to the authors, this method correctly predicted considerable correlations between environmental metabolite concentrations and PRMT metabolomic predictions. It also proved to correctly predict seasonal variations in the bacterial community primary productivity.	1.0.0 (June 2011)	?	['network']	97	2011-06-14	2011	?	Public software
44	MIMOSA	Noecker et al., 2016	Metabolic network models	It is a multi-omic framework for integrating community structure and metabolic profile, aiming to elucidate mechanisms underlying metabolic variation in the human microbiome	This tool can be applied and was exclusively developed within the context of what is indicated in the "Function" column	https://github.com/borenstein-lab/MIMOSA	https://github.com/borenstein-lab/MIMOSA	https://github.com/borenstein-lab/MIMOSA	https://doi.org/10.1128/mSystems.00013-15	This framework first infers community gene content based on available and inferred genomic information and adapts a method originally developed to interpret environmental metagenomes to approximate the potential effect of the microbiome on each metabolite. These estimates are compared to measured metabolome variation and then the results are interpreted in terms of metabolic mechanisms based on t…	1.0.3 (May 2019)	r	['network']	153	2016-01-01	2016	Library	Public software
45	Mangosteen	Yin et al., 2020	-	It is a metabolome prediction pipeline dependent upon relationships between KEGG/BioCyc reactions and the molecular compounds directly associated with those reactions (Yin et al., 2020)	This tool can be applied and was exclusively developed within the context of what is indicated in the "Function" column	-	-		https://doi.org/10.3389/fmicb.2020.595910	It is a metabolome prediction pipeline that relies on relationships between KEGG/BioCyc reactions and the associated molecular compounds.	1.0.0 (December 2020)	?	[]	17	2020-12-04	2020	?	Public software
46	MarkerML	Nagpal et al., 2022	XgBoost, Random Forest, Logistic Regression and LightGBM	It is a web-server that seeks to leverage the emergence of interpretable machine learning for facilitating the discovery of relevant metagenomic features. It helps in the identification of marker-features (features that are markers of the contrasting of comparable states) and enables insight into the role and inter-dependence of the identified features in driving the decision making in a model	This tool can be applied and was exclusively developed within the context of what is indicated in the "Function" column	-	-	https://microbiome.igib.res.in/markerml/	https://doi.org/10.1016/j.jmb.2022.167589	MarkerML seeks to provide a web-based platform enabling union of interpretable machine learning with statistical testing for contextual discovery of marker-features in metagenomic datasets. This is possible thanks to various properties, such as: data normalization options, access to several databases (Taxonomic, KEGG, COG, PFAM, etc.), a machine learning framework with feature selection, choice o…	1.0.0 (June 2022)	web	['feature', 'regression']	3	2022-01-01	2022	Online tool	Public software
47	selbal	Rivera-Pinto et al., 2018	-	It is an algorithm whose goal is to identify microbial signatures, to wit, groups of microbial taxa that are predictive of a phenotype of interest. These signatures can be further used for diagnosis, prognosis or prediction of therapeutic response based on an individual's specific microbiota	This tool can be applied and was exclusively developed within the context of what is indicated in the "Function" column	https://github.com/UVic-omics/selbal	https://github.com/UVic-omics/selbal	https://htmlpreview.github.io/?https://github.com/malucalle/selbal/blob/master/vignettes/vignette.html	https://doi.org/10.1128/mSystems.00053-18	selbal is a model selection procedure that searches for a sparse model that adequately explains the response variable of interest. This algorithm performs multiple regressions several times, each time adding a new taxon to the model. The raw variables in selbal are not included in a linear equation in real space but are added as part of what is called a "balance" in the compositional data analysi…	1.0.0 (July 2018)	r	['time', 'regression']	169	2018-08-01	2018	Library	Public software
48	mikropml	Topçuoğlu et al., 2021	Regression, SVMs, decision trees, RF, gradient-boosted trees	It is an R package that implements a complete ML pipeline according to good practices in the literature, returning directly a trained model, model performance metrics and feature importances. It supports several ML algorithms, and it incorporates good practices in ML training, testing and model evaluation	This tool can be applied and was exclusively developed within the context of what is indicated in the "Function" column	https://github.com/SchlossLab/mikRopML	https://github.com/SchlossLab/mikRopML	http://www.schlosslab.org/mikropml	https://doi.org/10.21105/joss.03073	This package includes functionality to preprocess the data, train ML models, evaluate model performance and quantify feature importance. This package provides the function preprocess_data() to preprocess features using several different functions from the caret package. It also has the run_ml() function, which performs the model choice, by means of either logistic or linear regression, SVMs, deci…	1.6.1 (August 2023)	r	['feature', 'regression']	21	2021-05-14	2021	Library	Public software
49	LookingGlass	Hoarfrost et al., 2022	3-layer LSTM encoder chained to a decoder	It is a biological language model and sequence encoder, which produces embeddings for any biological sequence in the microbial tree of life	This tool can be applied and was exclusively developed within the context of what is indicated in the "Function" column	https://github.com/ahoarfrost/LoL/	https://github.com/ahoarfrost/LoL/	https://github.com/ahoarfrost/LoL/	https://doi.org/10.1038/s41467-022-30070-8	Given the existence of incomplete reference databases as for microbial genomes and their derived proteins, and the difficulty to model high-level features of biological sequences this entails, LookingGlass is a deep learning model encoding relevant representations of short DNA reads, distinguishing reads of disparate function, homology and origin. LookingGlass can, according to the authors, ident…	1.0.0 (December 2020)	python	['feature']	13	2022-05-11	2022	Repository	Public software
50	kernInt	Ramon et al., 2021	Two kernels specific to compositional data and two non-compositional kernels	Given the challenges derived from compositional data and the integration of spatial and temporal dimensions, kernInt is a kernel framework that places on a common ground the unsupervised and supervised microbiome analyses	This tool can be applied and was exclusively developed within the context of what is indicated in the "Function" column	https://github.com/elies-ramon/kernInt	https://github.com/elies-ramon/kernInt	https://elies-ramon.github.io/	https://doi.org/10.3389/fmicb.2021.609048	Two compositional and two non-compositional kernels are available in kernInt. As for the compositional ones, these are analogous to the linear and RBF kernels, but specific for compositional data. These kernels are the Aitchison-RBF kernel and another compositional linear kernel. kernInt allows the user to choose the values of the hyperparameters and to perform a complete cross-validation and per…	0.1.0 (May 2021)	r	[]	10	2021-01-28	2021	Library	Public software
51	mixOmics	Rohart et al., 2017	-	It is an R package that dedicates to the multivariate analysis of biological datasets, focusing mainly on data exploration, dimension reduction and visualisation	This tool can be applied and was exclusively developed within the context of what is indicated in the "Function" column	mixOmicsTeam/mixOmics: Development repository for the Bioconductor package 'mixOmics ' (github.com)	mixOmicsTeam/mixOmics: Development repository for the Bioconductor package 'mixOmics ' (github.com)	http://mixomics.org/	https://doi.org/10.1371/journal.pcbi.1005752	mixOmics aims to classify or discriminate sample groups, to identify the most discriminant subset of biological features and to predict the class of new samples. This user-friendly R package allows for the exploration, mining, integration and visualisation of large datasets, providing functionalities such as insightful visualisations with dimension reduction, the identification of molecular signa…	6.23.2 (December 2022)	r	['class', 'feature']	2115	2017-11-01	2017	Library	Public software
52	Read2Pheno	Zhao et al., 2021	Hybrid convolutional and recurrent deep neural network with attention	It is a deep learning model for microbial DNA sequence data, which uses CNNs, RNNs and attention mechanisms to predict taxonomic classifications and sample-associated attributes	This tool can be applied and was exclusively developed within the context of what is indicated in the "Function" column	https://github.com/EESI/sequence_attention	https://github.com/EESI/sequence_attention	https://github.com/EESI/sequence_attention	https://doi.org/10.1371/journal.pcbi.1009345	By means of CNNs, RNNs and attention mechanisms for phenotype/taxonomic prediction, Read2Pheno predicts phenotype from 16S rRNA reads and, therefore, explores and visualises informative nucleotide structure and taxa. Firstly, a read-level classifier using an attention-based deep neural network is trained, in order to predict DNA/RNA reads to the sample-level labels the reads are associated with. …	1.0.0 (October 2020)	python	['class', 'cluster', 'feature', 'network']	16	2021-09-01	2021	Repository	Public software
53	Metage2Metabo (M2M)	Belcour et al., 2020	-	It is a piece of software that simulates the metabolism of the gut microbiota and describes the metabolic relationships between the different microbes	This tool can be applied and was exclusively developed within the context of what is indicated in the "Function" column	https://github.com/AuReMe/metage2metabo	https://github.com/AuReMe/metage2metabo	https://github.com/AuReMe/metage2metabo	https://doi.org/10.7554/eLife.61968	M2M analyses the roles of the metabolic genes of a certain number of species in order to establish how they complement each other in metabolic terms. Once this is carried out, Metage2Metabo calculates the minimum number of species needed to perform a metabolic role of interest, as well as the key species that are associated with that role.	1.5.4 (May 2023)	python	[]	41	2020-12-01	2020	Repository	Public software
54	LEfSe	Nicola Segata, Jacques Izard, Levi Walron, Dirk Gevers, Larisa Miropolsky, Wendy Garrett, Curtis Huttenhower.	LDA	It determines the features most likely to explain differences between classes in microbiome studies	This tool can be applied and was exclusively developed within the context of what is indicated in the "Function" column	SegataLab/lefse (github.com)	SegataLab/lefse (github.com)	http://huttenhower.sph.harvard.edu/lefse/.	https://doi.org/10.1186/gb-2011-12-6-r60	It is a method to support high-dimensional class comparisons with a particular focus on metagenomic analyses. LEfSe determines the features (organisms, clades, operational taxonomic units, genes, or functions) most likely to explain differences between classes by coupling standard tests for statistical significance with additional tests encoding biological consistency and effect relevance.	1.1.2 (August 2021)	python		10476	2011-06-24	2011	Repository	Public software
55	Balrog	Markus J. Sommer , Steven L. Salzberg	Temporal Convolutional Network	Gene prediction	This tool can be applied and was exclusively developed within the context of what is indicated in the "Function" column	https://github.com/salzberg-lab/Balrog	https://github.com/salzberg-lab/Balrog	https://github.com/salzberg-lab/Balrog	https://doi.org/10.1371/journal.pcbi.1008727	Balrog is a data-driven gene finder based on a machine learning model trained on a large, diverse collection of high-quality prokaryotic genomes. It can be applied, without any further re-training or adjustment, to find genes in any prokaryotic species.	1.0.0 (October 2020)	python		19	2021-02-26	2021	Online tool	Public software
56	Bin2	Oskar Hickl, Pedro Queirós, Paul Wilmes, Patrick May, Anna Heintz-Buschart	Iterative clustering of dimension	A binning tool that produces high-quality metagenome-assembled genomes (MAG) from both contiguous and highly fragmented genomes	This tool can be applied and was exclusively developed within the context of what is indicated in the "Function" column	https://github.com/a-h-b/binny	https://github.com/a-h-b/binny	https://github.com/a-h-b/binny	https://doi.org/10.1093/bib/bbac431	binny is an automated binning method that was developed based on a semi-supervised binning strategy. binny is implemented as a reproducible Python-based workflow using Snakemake. binny is based on iterative clustering of dimension-reduced k-mer and abundance profiles of metagenomic contigs. It evaluates clusters based on the presence of lineage-specific single copy marker genes.	2.2.15 (August 2022)	python		1	2022-10-12	2022	Repository	Public software
57	CHEER	Jiayu Shang , Yanni Sun	Deep Learning	Taxonomic assignment of viruses	This tool can be applied and was exclusively developed within the context of what is indicated in the "Function" column	https://github.com/KennthShang/CHEER	https://github.com/KennthShang/CHEER	https://github.com/KennthShang/CHEER	https://doi.org/10.1016/j.ymeth.2020.05.018	It is a hierarchical classification model which can conduct read-level taxonomic classification from order to genus for new species. By combining k-mer embedding-based encoding, hierarchically organized CNNs, and carefully trained rejection layer, CHEER is able to assign correct taxonomic labels for reads from new species.	1.0.0 (January 2020)	python		26	2021-05-01	2021	Repository	Public software
58	CNN-MGP	Al-Ajlan, A., El Allali, A.	CNN	Gene prediction	This tool can be applied and was exclusively developed within the context of what is indicated in the "Function" column	https://github.com/rachidelfermi/cnn-mgp	https://github.com/rachidelfermi/cnn-mgp	https://github.com/rachidelfermi/cnn-mgp	https://doi.org/10.1007/s12539-018-0313-4	It is a program that predicts genes in metagenomics fragments directly from raw DNA sequences, without the need for manual feature extraction and feature selection stages. CNN-MGP is, according to the authors, able to learn the characteristics of coding and non-coding regions and distinguish coding and non-coding open reading frames (ORFs).	1.0.0 (September 2020)	python		60	2019-12-01	2019	Repository	Public software
59	COBRAToolbox	Heirendt, L., Arreckx, S., Pfau, T. et al.	Constraint-based reconstruction and analysis	Quantitative prediction of cellular and multicellular biochemical networks with constraint-based modelling.	This tool can be applied and was exclusively developed within the context of what is indicated in the "Function" column	https://github.com/opencobra/cobratoolbox	https://github.com/opencobra/cobratoolbox	https://github.com/opencobra/cobratoolbox	https://doi.org/10.1038/s41596-018-0098-2	Constraint-based reconstruction and analysis (COBRA) provides a molecular mechanistic framework for integrative analysis of experimental molecular systems biology data and quantitative prediction of physicochemically and biochemically feasible phenotypic states.	3.4 (December 2022)	matlab		836	2019-03-01	2019	Repository	Public software
60	coda4microbiome	Calle M.L. and Susin A.	Elastic net, linear models	Set of functions to explore and study microbiome data within the CoDA framework, with a special focus on identification of microbial signatures that can serve as biomarkers of disease risk and prognostic	This tool can be applied and was exclusively developed within the context of what is indicated in the "Function" column	malucalle/coda4microbiome (github.com)	malucalle/coda4microbiome (github.com)	https://cran.r-project.org/web/packages/coda4microbiome/index.html	https://doi.org/10.1101/2022.06.09.495511	It is an R package for microbiome analysis that deals with the compositional nature of microbiome data. coda4microbiome provides a set of functions to explore and study microbiome data within the CoDA framework, with a special focus on identification of microbial signatures that can serve as biomarkers of disease risk and prognostic. The results are expressed as the (weighted) balance between two…	1.0.0 (March 2022)	r		7	2022-06-11	2022	Library	Public software
61	CoDaCoRe	Elliott Gordon-Rodriguez, Thomas P Quinn, John P Cunningham	Predictive amalgams	Disease prediction	This tool can be applied and was exclusively developed within the context of what is indicated in the "Function" column	https://github.com/egr95/R-codacore	https://github.com/egr95/R-codacore	https://egr95.github.io/R-codacore/inst/misc/guide.html	https://doi.org/10.1093/bioinformatics/btab645	It is a learning algorithm that identifies sparse, interpretable and predictive log-ratio biomarkers. This algorithm exploits a continuous relaxation to approximate the underlying combinatorial optimization problem. This relaxation can then be optimized efficiently using the modern ML toolbox, in particular, gradient descent. As a result, CoDaCoRe runs several orders of magnitude faster than comp…	1.0.0 (February 2021)	r		21	2022-01-01	2022	Library	Public software
62	CONTRAST	Gross, S. S., Do, C. B., Sirota, M., & Batzoglou, S.	SVM, novel algorithm	Gene prediction	This tool can be applied and was exclusively developed within the context of what is indicated in the "Function" column	-	http://contra.stanford.edu/contrast/contrast-1.0.zip	http://contra.stanford.edu/contrast/	https://doi.org/10.1186/gb-2007-8-12-r269	It is a gene predictor designed for de novo prediction but which can also incorporate information from EST alignments. CONTRAST addresses a long-standing problem in de novo gene prediction: how to leverage the information contained in multiple informant genomes to achieve predictive accuracy beyond what is possible with any single informant. CONTRAST consists of two main components. The first is …	1.0.0 (December 2007)	c++		130	2007-12-20	2007	Online/Executable tool	Public software
63	DeepHe	Zhang X, Xiao W, Xiao W.	Deep Learning	Gene prediction	This tool can be applied and was exclusively developed within the context of what is indicated in the "Function" column	https://github.com/xzhang2016/DeepHE	https://github.com/xzhang2016/DeepHE	https://github.com/xzhang2016/DeepHE	https://doi.org/10.1371/journal.pcbi.1008229	It is a gene prediction framework based on deep learning, which aims to explore whether deep learning can achieve notable improvements for predicting gene essentiality. DeepHE integrates two types of features, sequence features extracted from DNA sequence and protein sequence and features learned from PPI network, as its input. Then a multilayer perceptron is used to train a cost-sensitive classi…	1.0.0 (February 2020)	python		32	2020-09-01	2020	Repository	Public software
64	DeepLatentMicrobiome	Beatriz García-Jiménez, Jorge Muñoz, Sara Cabello, Joaquín Medina, Mark D Wilkinson	Deep Learning	Condense the microbiome OTU vector into a latent space	This tool can be applied and was exclusively developed within the context of what is indicated in the "Function" column	https://github.com/jorgemf/DeepLatentMicrobiome	https://github.com/jorgemf/DeepLatentMicrobiome	https://github.com/jorgemf/DeepLatentMicrobiome	https://doi.org/10.1093/bioinformatics/btaa971	Through the latent space, microbial species composition can be predicted with relatively high accuracy from the environmental features alone.	1.0.0 (November 2020)	python		16	2021-05-15	2021	Repository	Public software
65	DeepMicrobes	Qiaoxing Liang, Paul W Bible, Yu Liu, Bin Zou, Lai Wei	Deep Learning	Taxonomic classification of short metagenomics sequencing reads	This tool can be applied and was exclusively developed within the context of what is indicated in the "Function" column	https://github.com/MicrobeLab/DeepMicrobes	https://github.com/MicrobeLab/DeepMicrobes	https://github.com/MicrobeLab/DeepMicrobes	https://doi.org/10.1093/nargab/lqaa009	DeepMicrobes facilitates effective investigations into the uncharacterized roles of metagenomic species.	1.0.1 (September 2022)	python, perl		80	2020-03-01	2020	Repository	Public software
66	DMClust	Ze-Gang Wei 1, Shao-Wu Zhang 1, Yi-Zhai Zhang 1	Density-based modularity clustering	Bin 16S rRNA sequences into OTUs with high clustering accuracy	This tool can be applied and was exclusively developed within the context of what is indicated in the "Function" column	-	-	-	https://doi.org/10.1002/minf.201600059	Compared with existing widely used methods, the experimental results on several metagenomic datasets show that DMclust has higher accurate clustering performance with acceptable memory usage.	-	?		16	2017-12-01	2017	?	Public software
67	DMMM/DMBC	Ian Holmes, Keith Harris, Christopher Quince	Dirichlet Multinomial Mixtures	Identify clusters in a microbiome dataset	This tool can be applied and was exclusively developed within the context of what is indicated in the "Function" column	-	https://code.google.com/archive/p/microbedmm/source/default/source	https://code.google.com/archive/p/microbedmm/	https://doi.org/10.1371/journal.pone.0030126	It is a suite of programs, MicrobeDMM, for empirical Bayes fitting of Dirichlet multinomial mixtures (DMM) models. This includes approximate Bayesian hypothesis testing that accounts for model complexity through hyper-parameter marginalization.	1.0.0 (February 2012)	perl, c		671	2012-02-03	2012	Repository	Public software
68	GeMoMa	J. Keilwagen, M. Wenk, J. L. Erickson, M. H. Schattat, J. Grau, and F. Hartung.	Homology-based	Gene prediction	This tool can be applied and was exclusively developed within the context of what is indicated in the "Function" column	Issues · Jstacs/Jstacs (github.com)	Issues · Jstacs/Jstacs (github.com)	http://www.jstacs.de/index.php/GeMoMa	https://doi.org/10.1093/nar/gkw092	GeMoMa uses the annotation of protein-coding genes in a reference genome to infer the annotation of protein-coding genes in a target genome.	1.9.0 (July 2022)	java		370	2016-05-19	2016	Online tool	Public software
69	LRBinner	Wickramarachchi, A., Lin, Y.	Deep learning, autoencoders, clustering	It is a reference-free binning approach that combines composition and coverage information of complete long-read datasets	This tool can be applied and was exclusively developed within the context of what is indicated in the "Function" column	https://github.com/anuradhawick/LRBinner	https://github.com/anuradhawick/LRBinner	https://github.com/anuradhawick/LRBinner	https://doi.org/10.1186/s13015-022-00221-z	LRBinner shows that deep-learning techniques can be used for effective feature aggregation to support the metagenomics binning of long reads.	0.1.0 (September 2021)	python, c++		7	2022-12-01	2022	Repository	Public software
70	Mantis	Pedro Queirós, Francesco Delogu, Oskar Hickl, Patrick May, Paul Wilmes	NLP	Trait prediction	This tool can be applied and was exclusively developed within the context of what is indicated in the "Function" column	https://github.com/PedroMTQ/mantis	https://github.com/PedroMTQ/mantis	https://github.com/PedroMTQ/mantis	https://doi.org/10.1093/gigascience/giab042	It is a protein annotation tool which uses database identifiers intersection and text mining to integrate knowledge from multiple reference data sources into a single consensus-driven output. Mantis is flexible, allowing for the customization of reference data and execution parameters, and is reproducible across different research goals and user environments.	1.5.5 (July 2022)	python		18	2021-06-01	2021	Repository	Public software
71	METAGENassist	David Arndt, Jianguo Xia, Yifeng Liu, You Zhou, An Chi Guo, Joseph A. Cruz, Igor Sinelnikov, Karen Budwill, Camilla L. Nesbø, David S. Wishart	Dimmension reduction, clustering, supervised classification (RF, SVM)	It is a web-based analytical pipeline for comparative metagenomic studies	This tool can be applied and was exclusively developed within the context of what is indicated in the "Function" column	-	-	http://www.metagenassist.ca/METAGENassist/faces/Home.jsp	https://doi.org/10.1093/nar/gks497	Upon completion, METAGENassist generates a variety of well-annotated tables and colorful, labeled graphs in an anti-aliased PNG format.	2.0.0 (July 2015)	web		374	2012-07-01	2012	Online tool	Public software
72	MetaGUN	Liu Y. Guo J. Hu G. Zhu H.	SVM	Gene prediction	This tool can be applied and was exclusively developed within the context of what is indicated in the "Function" column	-	-	https://bio.tools/metagun	https://doi.org/10.1186/1471-2105-14-S5-S12	It is a gene prediction method for metagenomic fragments based on a machine learning approach of SVM. It implements in a three-stage strategy to predict genes. Firstly, it classifies input fragments into phylogenetic groups by a k-mer based sequence binning method. Then, protein-coding sequences are identified for each group independently with SVM classifiers that integrate entropy density profil…	1.0.0 (April 2013)	c++		98	2013-04-10	2013	Online tool	Public software
73	Meta-MFDL	Zhang SW, Jin XY, Zhang T.	Deep Learning	Gene prediction	This tool can be applied and was exclusively developed within the context of what is indicated in the "Function" column	https://github.com/nwpu903/Meta-MFDL	https://github.com/nwpu903/Meta-MFDL	https://github.com/nwpu903/Meta-MFDL	https://doi.org/10.1155/2017/4740354	By fusing multifeatures (i.e., monocodon usage, monoamino acid usage, ORF length coverage, and Z-curve features) and using deep stacking networks learning model, Meta-MFDL can be used to predict metagenomic genes.	1.0.0 (May 2017)	matlab		23	2017-01-01	2017	Library	Public software
74	METAMVGL	Zhang, Z., Zhang, L.	Assembly and paired-end graphs	Metagenomic binning	This tool can be applied and was exclusively developed within the context of what is indicated in the "Function" column	https://github.com/ZhangZhenmiao/METAMVGL	https://github.com/ZhangZhenmiao/METAMVGL	https://github.com/ZhangZhenmiao/METAMVGL	https://doi.org/10.1186/s12859-021-04284-4	METAMVGL, a multi-view graph-based metagenomic contig binning algorithm by integrating both assembly and PE graphs.	1.0.0 (May 2021)	c++, python		12	2021-05-01	2021	Repository	Public software
75	mGene	Schweikert G, Zien A, Zeller G, et al.	SVM	Gene prediction	This tool can be applied and was exclusively developed within the context of what is indicated in the "Function" column	https://github.com/ratschlab/mGene	https://github.com/ratschlab/mGene	https://github.com/ratschlab/mGene	https://doi.org/10.1101/gr.090597.108	It is a highly accurate gene-prediction system for eukaryotic genomes. It combines the flexibility of generalized hidden Markov models (gHMMs) with the predictive power of modern machine learning methods, such as Support Vector Machines (SVMs).	1.0.0 (June 2009)	matlab, c, c++		113	2009-11-01	2009	Repository	Public software
76	Microbiome modeling toolbox	Federico Baldini, Almut Heinken, Laurent Heirendt, Stefania Magnusdottir, Ronan M T Fleming, Ines Thiele	Constraint-based reconstruction and analysis	The Microbiome Modeling Toolbox enables the user to investigate microbial interactions at a large scale	This tool can be applied and was exclusively developed within the context of what is indicated in the "Function" column	https://github.com/opencobra/cobratoolbox	https://github.com/opencobra/cobratoolbox	https://github.com/opencobra/cobratoolbox	https://doi.org/10.1093/bioinformatics/bty941	The Microbiome Modeling Toolbox enables the generation, simulation and interpretation of (i) pairwise microbe-microbe and host-microbe interactions, and (ii) sample-specific microbial community models. By integrating sample-specific metagenomic data, the Microbiome Modeling Toolbox facilitates its analysis in the context of microbial reconstructions.	3.4.0 (December 2022)	MATLAB		97	2019-07-01	2019	Repository	Public software
77	mixKErnel	Jérôme Mariette, Nathalie Villa-Vialaneix	Unsupervised multiple kernel learning	It is a multiple kernel framework that allows to integrate multiple datasets of various types into a single exploratory analysis	This tool can be applied and was exclusively developed within the context of what is indicated in the "Function" column	-	https://cran.r-project.org/src/contrib/mixKernel_0.8.tar.gz	https://cran.r-project.org/web/packages/mixKernel/index.html	https://doi.org/10.1093/bioinformatics/btx682	Proposed methods are available in the R package mixKernel, released on CRAN.	0.8.0 (January 2022)	r		95	2018-03-15	2018	Library	Public software
78	Mminte	Mendes-Soares, H., Mundy, M., Soares, L.M. et al.	Predict metabolic interactions	It allows users to explore the pairwise interactions (positive or negative) that occur in a microbial network	This tool can be applied and was exclusively developed within the context of what is indicated in the "Function" column	https://github.com/mmundy42/Mminte	https://github.com/mmundy42/Mminte	https://github.com/mendessoares/Mminte	https://doi.org/10.1186/s12859-016-1230-3	It is a methodology for the large-scale assessment of microbial metabolic interactions from 16S rDNA data. MMinte assesses the relative growth rates of interacting pairs of organisms within a community metabolic network and whether that interaction has a positive or negative effect. Moreover, MMinte’s simulations take into account the nutritional environment, which plays a strong role in determin…	1.0.0 (April 2017)	python		59	2016-09-02	2016	Repository	Public software
79	M-pick	Wang X, Yao J, Sun Y, Mai V.	Modularity-based clustering	OTU picking	This tool can be applied and was exclusively developed within the context of what is indicated in the "Function" column	-	-	http://plaza.ufl.edu/xywang/Mpick.htm	https://doi.org/10.1186/1471-2105-14-43	This method utilizes ideas from community detection in graphs, where sequences are viewed as vertices on a weighted graph, each pair of sequences is connected by an imaginary edge, and the similarity of a pair of sequences represents the weight of the edge. M-pick first generates a graph based on pairwise sequence distances and then applies a modularity-based community detection technique on the …	1.0.0 (February 2013)	binary, perl		46	2013-02-07	2013	Repository	Public software
80	MT-CNN	Ma, H., Tan, T.W. & Ban, K.H.K.	CNN	Taxonomic assignment of viruses	This tool can be applied and was exclusively developed within the context of what is indicated in the "Function" column	https://github.com/MaHaoran627/CNN_Virus	https://github.com/MaHaoran627/CNN_Virus	https://github.com/MaHaoran627/CNN_Virus	https://doi.org/10.1186/s12859-021-04084-w	It is a pipeline that incorporates a multi-task learning model based on convolutional neural network and a Bayesian ranking approach to identify and rank the most likely human virus from sequence reads.	1.0.0 (June 2021)	python		4	2021-06-01	2021	Repository	Public software
81	Mt-HC	Ze-Gang Wei and Shao-Wu Zhang	Clustering	Feature generation	This tool can be applied and was exclusively developed within the context of what is indicated in the "Function" column	-	-	http://compgenomics.utsa.edu/mthc/ f	https://doi.org/10.1039/C5MB00089K	It is a motif-based hierarchical method for clustering massive 16S rRNA sequences into OTUs with high clustering accuracy and low memory usage. MtHc consists of three main phrases. First, heuristically search the motif that is defined as n-node sub-graph (in the present study, n = 3, 4, 5), in which the distance between any two nodes is less than a threshold. Second, use the motif as a seed to fo…	1.0.0 (April 2015)	java		17	2015-07-01	2015	Repository	Public software
82	namco	Dietrich A, Matchado MS, Zwiebel M, Ölke B, Lauber M, Lagkouvardos I, Baumbach J, Haller D, Brandl B, Skurk T, Hauner H, Reitmeier S, List M.	Random Forest	Namco provides a broad range of features from raw data processing and basic statistics down to machine learning and network analysis	This tool can be applied and was exclusively developed within the context of what is indicated in the "Function" column	https://github.com/biomedbigdata/namco	https://github.com/biomedbigdata/namco	https://exbio.wzw.tum.de/namco/.	https://doi.org/10.1099/mgen.0.000852	Namco serves as a one-stop data analysis platform that performs both raw data processing and basic as well as advanced downstream analyses of microbial datasets. Namco integrates previously available tools into a single coherent computational workflow and allows the user to construct, analyse and understand microbial composition in a fast and reproducible manner. This platform is intended to elim…	1.0.0 (August 2022)	web		5	2022-01-01	2022	Online tool	Public software
83	PathoFact	de Nies, L., Lopes, S., Busi, S.B. et al.	Random Forest	Prediction of virulence factors, bacterial toxins, and antimicrobial resistance genes with high accuracy	This tool can be applied and was exclusively developed within the context of what is indicated in the "Function" column	https://git-r3lab.uni.lu/laura.denies/PathoFact/	https://git-r3lab.uni.lu/laura.denies/PathoFact/	https://git-r3lab.uni.lu/laura.denies/PathoFact/-/wikis/home	https://doi.org/10.1186/s40168-020-00993-9	PathoFact is an easy-to-use, modular, and reproducible pipeline for the identification of virulence factors, bacterial toxins, and antimicrobial resistance genes in metagenomic data.	1.0.0 (March 2020)	python, perl		61	2021-12-01	2021	Repository	Public software
84	RDPClassifier	Wang, Q, G. M. Garrity, J. M. Tiedje, and J. R. Cole.	Naive Bayes	Provide rapid taxonomic placement based on rRNA sequence data	This tool can be applied and was exclusively developed within the context of what is indicated in the "Function" column	https://github.com/rdpstaff/classifier	https://github.com/rdpstaff/classifier	http://rdp.cme.msu.edu/classifier/classifier.jsp.	https://doi.org/10.1128/AEM.00062-07	The RDP Classifier can rapidly and accurately classify bacterial and archaeal 16s rRNA sequences, and Fungal LSU sequences.	2.10.2 (February 2015)	java		17941	2007-08-01	2007	Online tool	Public software
85	SemiBin	Pan, S., Zhu, C., Zhao, XM. et al.	Neural Networks	Metagenomic binning	This tool can be applied and was exclusively developed within the context of what is indicated in the "Function" column	https://github.com/BigDataBiology/SemiBin	https://github.com/BigDataBiology/SemiBin	https://github.com/BigDataBiology/SemiBin	https://doi.org/10.1038/s41467-022-29843-y	SemiBin is an open source tool that uses deep siamese neural networks to implement a semi-supervised approach.	1.5.1 (March 2023)	python		39	2022-12-01	2022	Repository	Public software
86	SolidBin	Ziye Wang, Zhengyang Wang, Yang Young Lu, Fengzhu Sun, Shanfeng Zhu	Semi-supervised spectral clustering	Metagenomic binning	This tool can be applied and was exclusively developed within the context of what is indicated in the "Function" column	https://github.com/sufforest/SolidBin	https://github.com/sufforest/SolidBin	https://github.com/sufforest/SolidBin	https://doi.org/10.1093/bioinformatics/btz253	A genome binning method for contig binning, based on semi-supervised spectral clustering method.	1.3.0 (October 2019)	c, python, perl		43	2019-11-01	2019	Repository	Public software
87	VAMB	Nissen, J.N., Johansen, J., Allesøe, R.L. et al.	Autoencoder	Metagenomic binning	This tool can be applied and was exclusively developed within the context of what is indicated in the "Function" column	https://github.com/RasmussenLab/vamb	https://github.com/RasmussenLab/vamb	https://github.com/RasmussenLab/vamb	https://doi.org/10.1038/s41587-020-00777-4	Vamb is a metagenomic binner which feeds sequence composition information from a contig catalogue and co-abundance information from BAM files into a variational autoencoder and clusters the latent representation.	4.1.3 (June 2023)	python		167	2021-05-01	2021	Repository	Public software
88	Vsearch	Torbjørn Rognes 1, Tomáš Flouri 2, Ben Nichols 3, Christopher Quince 4, Frédéric Mahé 5	Clustering	It is a free and open-source versatile tool for metagenomics sequence analysis	This tool can be applied and was exclusively developed within the context of what is indicated in the "Function" column	https://github.com/torognes/vsearch	https://github.com/torognes/vsearch	https://github.com/torognes/vsearch	https://doi.org/10.7717/peerj.2584	VSEARCH is an open source and free of charge multithreaded 64-bit tool for processing and preparing metagenomics, genomics and population genomics nucleotide sequence data.	2.23.0 (July 2023)	c++		787	2016-01-01	2016	Repository	Public software
89	Anuran	Röttjers, L., Vandeputte, D., Raes, J. et al.	Null models	Time-series analysis	This tool can be applied and was exclusively developed within the context of what is indicated in the "Function" column	https://github.com/ramellose/anuran	https://github.com/ramellose/anuran	https://github.com/ramellose/anuran	https://doi.org/10.1038/s43705-021-00036-w	It is a toolbox for investigation of noisy networks with null models. Such models allow researchers to generate data under the null hypothesis that all associations are random, supporting identification of nonrandom patterns in groups of association networks. This toolbox compares multiple networks to identify conserved subsets (core association networks, CANs) and other network properties that a…	1.1.0 (April 2021)	python		8	2021-07-16	2021	Repository	Public software
90	Seqtime	Faust, K., Bauchinger, F., Laroche, B. et al.	Generalized Lotka-Volterra	Time-series analysis	This tool can be applied and was exclusively developed within the context of what is indicated in the "Function" column	https://github.com/hallucigenia-sparsa/seqtime	https://github.com/hallucigenia-sparsa/seqtime	https://hallucigenia-sparsa.github.io/seqtime/index.html	https://doi.org/10.1186/s40168-018-0496-2	It is an R package consisting in a classification scheme for microbial sequencing time series that first differentiates between unstructured and structured models, then tests for neutrality and finally determines the goodness of fit to a deterministic model.	1.0.0 (June 2018)	html, r		80	2018-06-28	2018	Library	Public software
91	q2-longitudinal	Nicholas A. Bokulich https://orcid.org/0000-0002-1784-8935, Matthew R. Dillon, Yilong Zhang, Jai Ram Rideout, Evan Bolyen, Huilin Li, Paul S. Albert, J. Gregory Caporaso https://orcid.org/0000-0002-8865-1670	Linear mixed-effects models	Time-series analysis	This tool can be applied and was exclusively developed within the context of what is indicated in the "Function" column	https://github.com/qiime2/q2-longitudinal	https://github.com/qiime2/q2-longitudinal	https://qiime2.org/	https://doi.org/10.1128/mSystems.00219-18	The q2-longitudinal plugin for QIIME2 incorporates multiple methods for analysis of longitudinal and paired-sample data, including interactive plotting, linear mixed-effects models, paired differences and distances, microbial interdependence testing, first differencing, longitudinal feature selection, and volatility analyses.	2023.7.0 (August 2023)	python		156	2018-12-01	2018	Plugin for qiime2	Public software
92	q2-feature-classifier	Bokulich, N.A., Kaehler, B.D., Rideout, J.R. et al.	Naive Bayes	Taxonomic classification	This tool can be applied and was exclusively developed within the context of what is indicated in the "Function" column	https://github.com/qiime2/q2-feature-classifier	https://github.com/qiime2/q2-feature-classifier	https://qiime2.org/	https://doi.org/10.1186/s40168-018-0470-z	It is a QIIME2 plugin containing several novel machine-learning and alignment-based methods for taxonomy classification.	2023.7.0 (August 2023)	python		2866	2018-05-17	2018	Plugin for qiime2	Public software
93	MetaDecoder	Liu, C.C., Dong, S.S., Chen, J.B., Wang, C., Ning, P., Guo, Y., Yang, T.L. (2022). MetaDecoder: a novel method for clustering metagenomic contigs. Microbiome, 10(1):46. doi: 10.1186/s40168-022-01237-8.	Gaussian mixed models	Metagenomic binning	This tool can be applied and was exclusively developed within the context of what is indicated in the "Function" column	https://github.com/liu-congcong/MetaDecoder/	https://github.com/liu-congcong/MetaDecoder/	https://github.com/liu-congcong/MetaDecoder/	https://doi.org/10.1186/s40168-022-01237-8	It is a clustering algorithm which can classify metagenomic contigs based on the frequencies of k-mers and coverages. MetaDecoder was built as a two-layer model with the first layer being a GPU-based modified Dirichlet process Gaussian mixture model (DPGMM), which controls the weight of each DPGMM cluster to avoid over-segmentation by dynamically dissolving contigs in small clusters and reassigni…	1.0.18 (August 2023)	python		5	2022-03-10	2022	Repository	Public software
94	DeepARG	Arango-Argoty, G., Garner, E., Pruden, A., Heath, L.S., Vikesland, P., Zhang, L.	Deep Learning	Prediction of antimicrobial resistance genes	This tool can be applied and was exclusively developed within the context of what is indicated in the "Function" column	https://github.com/gaarangoa/deeparg2.0	https://github.com/gaarangoa/deeparg2.0	https://github.com/gaarangoa/deeparg2.0	https://doi.org/10.1186/s40168-018-0401-z	It is a deep learning approach for predicting antibiotic resistance genes from metagenomic data.	2.0.0 (March 2019)	python		469	2018-02-01	2018	Repository	Public software
